# Supplementary material for: Allelic variants of a potato HEAT SHOCK COGNATE 70 gene confer improved tuber yield under a wide range of environmental conditions
Source: Food Energy Secur. 2022 Mar 15;12(1):e377. doi: 10.1002/fes3.377 (PMC10078605; doi:10.1002/fes3.377)
Supplement: Supplementary file 7 — Fig S7 [file FES3-12-0-s005.xlsx]

## Sheet: Sheet1
Figure S6: In Silico analysis of Hsc70 promoter Cis regulatory elements using PLACE.
PLACE DESCRIPTION	IDENTIFIER	TBR_1	TBR_2	CRC_1	CRC_2	BLV	IFO	LPH	Vio_1	Vio_2	VER_3	VER_1	VER_1	VER_2	AGF	SPL_1	SPL_2	SPH1	SPH_2	JAM_1	JAM_2	RAP_1	RAP_2	PNT_1	PNT_2
"-10 promoter element" found in the barley (Hv) chloroplast psbD gene promoter; Involved in the expression of the plastid gene psbD which encodes a photosystem II reaction center chlorophyll-binding protein that is activated by blue, white or UV-A light ;	-10PEHVPSBD	1	1	1	1	1	1	1	1	1	0	1	1	1	1	1	0	1	0	1	1	1	1	2	1
Present upstream of the promoter from the B-hordein gene of barley and the alpha-gliadin, gamma-gliadin, and low molecular weight glutenin genes of wheat; See S000001 -300CORE; See S000002 -300 MOTIF;	-300ELEMENT	2	2	2	1	2	2	2	2	3	0	1	2	2	2	2	1	2	1	1	1	2	3	1	2
ABRE-like sequence (from -199 to -195) required for etiolation-induced expression of erd1 (early responsive to dehydration) in Arabidopsis;	ABRELATERD1	1	1	1	1	1	1	1	1	1	0	2	1	1	1	1	1	1	1	0	0	1	1	0	1
	ABRERATCAL	0	0	0	0	0	0	0	0	0	0	1	0	0	0	0	0	0	0	0	0	0	0	0	0
ACGT sequence (from -155 to -152) required for etiolation-induced expression of erd1 (early responsive to dehydration) in Arabidopsis;	ACGTATERD1	2	2	2	3	2	2	2	2	2	0	4	2	2	2	2	1	2	1	0	0	2	2	0	2
	ACGTTBOX	0	0	0	2	0	0	0	0	0	0	0	0	0	0	0	0	0	0	0	0	0	0	0	0
"amylase box"; Conserved sequence found in 5'-upstream region of alpha-amylase gene of rice, wheat, barley;	AMYBOX1	1	2	1	1	1	1	1	2	0	0	1	1	1	2	1	1	1	0	0	0	2	1	0	0
	ANAERO1CONSENSUS	0	0	0	2	0	0	0	0	0	0	1	0	0	0	0	0	0	0	0	0	0	0	0	0
One of 16 motifs found in silico in promoters of 13 anaerobic genes involved in the fermentative pathway (anaerobic set 1) (Mohanty et al., 2005); Arbitrary named ANAERO3CONSENSUS by the PLACEdb curator; See also S000477, S000478, S000480, S000481;	ANAERO3CONSENSUS	0	1	0	1	0	0	0	1	0	0	1	0	0	1	0	0	0	0	0	0	1	1	0	0
"ARR1-binding element" found in Arabidopsis; ARR1 is a response regulator; N=G/A/C/T; AGATT is found in the promoter of rice non-symbiotic haemoglobin-2 (NSHB) gene (Ross et al., 2004);	ARR1AT	5	6	4	6	3	5	2	3	3	3	6	2	4	3	5	5	5	4	0	0	5	6	1	3
Binding site of OsBIHD1, a rice BELL homeodomain transcription factor;	BIHD1OS	0	0	0	1	1	2	1	0	1	1	0	1	1	0	0	1	0	1	0	0	1	0	0	0
	BOXIINTPATPB	0	0	0	0	0	0	0	0	1	0	0	0	0	0	0	0	0	0	0	0	0	0	0	0
"CAAT promoter consensus sequence" found in legA gene of pea;	CAATBOX1	8	8	9	10	11	8	10	9	8	9	8	9	8	9	8	10	8	9	7	7	10	8	8	10
Tetranucleotide (CACT) is a key component of Mem1 (mesophyll expression module 1) found in the cis-regulatory element in the distal region of the phosphoenolpyruvate carboxylase (ppcA1) of the C4 dicot F. trinervia; Y=T/C;	CACTFTPPCA1	15	15	13	13	12	14	12	9	13	13	14	10	13	9	15	13	15	13	15	15	14	12	15	12
	CAREOSREP1	0	0	0	0	0	0	0	0	0	0	0	0	0	0	0	0	0	0	1	1	0	0	1	0
	CARGCW8GAT	0	0	0	2	0	0	0	0	0	0	0	0	0	0	0	0	0	2	0	0	0	0	0	0
	CATATGGMSAUR	0	0	0	0	0	0	2	0	0	0	0	0	0	0	0	0	0	0	0	0	0	0	0	2
CCA1 binding site; CCA1 protein (myb-related transcription factor) interact with two imperfect repeats of AAMAATCT in Lhcb1*3 gene of Arabidopsis thaliana (A.t.); Related to regulation by phytochrome;	CCA1ATLHCB1	1	1	1	1	0	0	0	0	0	1	1	0	0	0	1	1	1	1	1	1	0	0	1	0
Common sequence found in the 5'-non-coding regions of eukaryotic genes; "CCAAT box" found in the promoter of heat shock protein genes; Located immediately upstream from the most distal HSE of the promoter; "CCAAT box" act cooperatively with HSEs to increase the hs promoter activity;	CCAATBOX1	2	2	2	2	2	2	2	2	2	1	2	2	2	2	2	1	2	2	2	2	2	2	3	2
	CPBCSPOR	0	0	1	0	1	0	0	0	0	0	0	0	0	0	0	0	0	0	0	0	0	0	0	0
GTAC is the core of a CuRE (copper-response element) found in Cyc6 and Cpx1 genes in Chlamydomonas; Also involved in oxygen-response of these genes; For CuRE, see Quin and Merchant, 1995;	CURECORECR	2	2	4	2	2	2	2	0	2	4	4	0	2	0	2	2	2	2	2	2	2	2	2	2
Core site required for binding of Dof proteins in maize (Z.m.); Dof proteins are DNA binding proteins, with presumably only one zinc finger, and are unique to plants; Four cDNAs encoding Dof proteins, Dof1, Dof2, Dof3 and PBF, have been isolated from maize; PBF is an endosperm specific Dof protein that binds to prolamin box; Maize Dof1 enhances transcription from the promoters of both cytosolic o…	DOFCOREZM	12	12	10	10	11	10	12	9	11	8	8	9	11	9	12	12	12	10	11	11	12	10	10	11
A novel class of bZIP transcription factors, DPBF-1 and 2 (Dc3 promoter-binding factor-1 and 2) binding core sequence; Found in the carrot (D.c.) Dc3 gene promoter; Dc3 expression is normally embryo-specific, and also can be induced by ABA; The Arabidopsis abscisic acid response gene ABI5 encodes a bZIP transcription factor; abi5 mutant have a pleiotropic defects in ABA response; ABI5 regulates a…	DPBFCOREDCDC3	0	0	0	0	0	0	0	0	0	1	0	0	0	0	0	1	0	1	0	0	0	0	0	0
E-box of napA storage-protein gene of Brassica napus (B.n.); See S000042 (CACGTGMOTIF); see S000407 (Myc consensus: CANNTG); This sequence is also known as RRE (R response element)(Hartmann et al., 2005);	EBOXBNNAPA	2	4	4	4	4	4	6	4	4	4	4	4	2	4	2	4	2	4	4	4	4	4	4	6
"EEC"; Consensus motif of the two enhancer elements, EE-1 and EE-2, both found in the promoter region of the Chlamydomonas Cah1 (encoding a periplasmic carbonic anhydrase); Binding site of Myb transcription factor LCR1 (see Yoshioka et al, 2004); N=A/G/C/T;	EECCRCAH1	2	2	1	1	1	1	1	2	1	2	2	2	1	2	2	2	2	1	2	2	2	3	2	2
	ELRECOREPCRP1	1	1	0	1	1	1	1	1	1	0	1	1	1	1	1	0	1	1	1	1	1	1	1	1
"ERE (ethylene responsive element)" of tomato (L.e.) E4 and carnation GST1 genes; GST1 is related to senescence; Found in the 5'-LTR region of TLC1.1 retrotransposon family in Lycopersicon chilense (Tapia et al.); ERE motifs mediate ethylene-induced activation of the U3 promoter region;	ERELEE4	2	2	0	0	0	0	0	2	0	2	2	0	0	2	2	2	2	0	2	2	2	2	2	2
Gibberellin-responsive element (GARE) found in the promoter region of a cystein proteinase (REP-1) gene in rice; See S000020; aleurone; GARE; gibberellin; seed; Oryza sativa (rice) TAACAGA Sutoh K, Yamauchi D. Two cis-acting elements necessary and sufficient for gibberellin-upregulated proteinase expression in rice seeds Plant J. 34: 636-645 (2003) PubMed: 12787245;	GARE1OSREP1	0	1	1	1	1	1	1	1	0	1	1	1	1	1	0	1	0	1	0	0	1	0	0	0
	GAREAT	1	1	0	0	0	0	0	1	0	0	0	0	0	1	1	1	1	0	0	0	1	1	0	0
"GATA box"; GATA motif in CaMV 35S promoter; Binding with ASF-2; Three GATA box repeats were found in the promoter of Petunia (P.h.) chlorophyll a/b binding protein, Cab22 gene; Required for high level, light regulated, and tissue specific expression; Conserved in the promoter of all LHCII type I Cab genes;	GATABOX	8	8	8	6	6	8	8	8	8	5	8	8	8	8	8	5	8	5	7	7	6	6	7	7
Consensus GT-1 binding site in many light-regulated genes, e.g., RBCS from many species, PHYA from oat and rice, spinach RCA and PETA, and bean CHS15; R=A/G; W=A/T; For a compilation of related GT elements and factors, see Villain et al. (1996); GT-1 can stabilize the TFIIA-TBP-DNA (TATA box) complex; The activation mechanism of GT-1 may be achieved through direct interaction between TFIIA and GT…	GT1CONSENSUS	12	12	11	12	12	11	11	12	14	7	9	12	12	12	12	9	12	9	11	11	11	12	12	11
	GT1CORE	0	0	1	0	0	0	0	0	0	0	0	0	0	0	0	0	0	0	0	0	0	0	0	0
"GT-1 motif" found in the promoter of soybean (Glycine max) CaM isoform, SCaM-4; Plays a role in pathogen- and salt-induced SCaM-4 gene expression; See also S000198 (GT-1 consensus	GT1GMSCAM4	3	3	3	4	3	3	3	3	4	2	3	3	3	3	3	3	3	3	3	3	3	3	3	3
	GT1MOTIFPSRBCS	1	1	1	1	1	1	1	1	1	0	0	1	1	1	1	1	1	1	1	1	1	1	1	1
"GTGA motif" found in the promoter of the tobacco (N.t.) late pollen gene g10 which shows homology to pectate lyase and is the putative homologue of the tomato gene lat56; Located between -96 and -93; See S000280;	GTGANTG10	9	9	8	9	9	10	9	7	9	8	9	8	9	7	9	8	9	8	11	11	8	6	12	9
"HSE (heat shock response element)"; consensus sequence found in the promoter regions of heat shock protein genes; HSF binding site; HsfA3, a new member of the Hsf (heat stress transcription factor) family; was isolated by yeast two-hybrid screening, using HsfA1 as a bait; HsfA3 is a single copy gene with all conserved sequence elements characteristic of a heat stress transcription factor;	HSE	2	2	2	0	2	2	2	2	2	2	2	2	2	2	2	2	2	2	2	2	2	2	2	0
	IBOXCORE	1	1	1	1	1	1	1	1	2	1	1	1	1	1	1	1	1	1	1	1	1	1	1	1
"Inr (initiator)" elements found in the tobacco psaDb gene promoter without TATA boxes; Light-responsive transcription of psaDb depends on Inr, but not TATA box;	INRNTPSADB	5	5	4	4	4	5	4	5	3	4	4	4	4	5	5	5	5	4	6	6	5	5	5	5
	L1BOXATPDF1	0	0	0	0	1	0	0	1	0	0	0	1	1	1	0	0	0	0	0	0	0	0	0	0
	LECPLEACS2	0	0	0	0	0	0	0	0	0	0	0	0	0	0	0	0	0	0	0	0	0	1	0	0
"LTRE-1" (low-temperature-responsive element) in barley (H.v.) blt4.9 gene promoter; A new LTRE; A previously known LTRE is CCGAC;	LTRE1HVBLT49	0	0	0	0	1	0	0	1	0	0	0	1	1	1	0	0	0	0	1	1	1	1	1	1
"T-Box"; Motif found in SAR (scaffold attachment region; or matrix attachment region, MAR);	MARTBOX	2	2	1	0	4	2	1	1	3	2	1	1	2	1	2	2	2	0	0	0	3	4	1	2
	MYB1AT	1	1	2	1	1	0	1	1	1	1	1	1	1	1	1	1	1	1	1	1	1	1	1	1
MYB recognition site found in the promoters of the dehydration-responsive gene rd22 and many other genes in Arabidopsis; Y = C / T; K = G / T; See S000177 (MYB2), S000175 (MYBATRD22);	MYB2CONSENSUSAT	1	0	0	0	0	0	0	0	1	0	0	0	0	0	1	0	1	0	0	0	0	1	0	0
Binding site for all animal MYB and at least two plant MYB proteins ATMYB1 and ATMYB2, both isolated from Arabidopsis; ATMYB2 is involved in regulation of genes that are responsive to water stress in Arabidopsis; A petunia MYB protein (MYB.Ph3) is involved in regulation of flavonoid biosynthesis (Solano et al. EMBO J 14:1773 (1995)); See S000355;	MYBCORE	2	2	2	2	2	2	2	2	2	2	2	2	2	2	2	2	2	2	1	1	2	2	1	1
"Myb core" in the 18 bp sequence which is able to activate reporter gene without leading to M-phase-specific expression, found in the promoter of Arabidopsis thaliana cyclin B1:1 gene; the 18 bp sequence share homology with a sequence found in the N. sylvestris cyclin B1 promoter (Trehin et al., 1999; see S000283):	MYBCOREATCYCB1	3	2	2	2	2	2	2	2	2	2	2	2	1	2	3	2	3	2	2	2	2	3	3	2
	MYBGAHV	1	1	0	0	0	0	0	1	0	0	0	0	0	1	1	1	1	0	0	0	1	1	0	0
	MYBST1	1	1	1	1	1	1	1	1	1	1	1	1	1	1	1	1	1	1	1	1	1	1	1	1
MYC recognition site found in the promoters of the dehydration-responsive gene rd22 and many other genes in Arabidopsis; Binding site of ATMYC2 (previously known as rd22BP1); see S000144 (E-box; CANNTG), S000174 (MYCATRD22); N = A / T / G / C; MYC recognition sequence in CBF3 promoter; Binding site of ICE1 (inducer of CBF expression 1) that regulates the transcription of CBF / DREB1 genes in the …	MYCCONSENSUSAT	2	4	4	4	4	4	6	4	4	4	4	4	2	4	2	4	2	4	4	4	4	4	4	6
	NAPINMOTIFBN	0	0	0	0	0	0	0	0	0	0	0	0	0	0	0	0	0	0	0	0	0	1	0	0
	NODCON1GM	0	0	0	0	0	0	0	0	0	0	0	0	0	0	0	0	0	1	0	0	0	0	0	0
	NODCON2GM	1	1	1	1	1	1	2	1	1	1	0	1	1	1	1	1	1	1	0	0	1	1	1	1
NtBBF1 (Dof protein from tobacco) binding site in Agrobacterium rhizogenes (Ar) rolB gene; Found in regulatory domain B (-341 to -306); Required for tissue-specific expression and auxin induction;	NTBBF1ARROLB	3	3	3	3	3	3	3	3	4	3	3	3	3	3	3	3	3	3	2	2	3	3	3	3
	OSE1ROOTNODULE	0	0	0	0	0	0	0	0	0	0	0	0	0	0	0	0	0	1	0	0	0	0	0	0
	OSE2ROOTNODULE	1	1	1	1	1	1	2	1	1	1	0	1	1	1	1	1	1	1	0	0	1	1	1	1
"PolyA signal"; poly A signal found in legA gene of pea, rice alpha-amylase; -10 to -30 in the case of animal genes. Near upstream elements (NUE) in Arabidopsis (Loke et al. 2005);	POLASIG1	1	1	1	1	2	1	2	1	2	1	1	1	2	1	1	1	1	1	2	2	2	2	4	3
"PolyA signal"; poly A signal found in rice alpha-amylase; -10 to -30 in the case of animal genes. AATAAA; AATAAT; AATTAAA; AATAAG;	POLASIG2	2	2	2	2	2	1	2	2	2	2	2	2	2	2	2	2	2	2	2	2	1	1	2	2
"Plant polyA signal"; Consensus sequence for plant polyadenylation signal;	POLASIG3	2	2	3	2	2	2	1	2	2	2	2	2	2	2	2	2	2	2	2	2	2	3	3	1
One of two co-dependent regulatory elements responsible for pollen specific activation of tomato (Le) lat52 gene; Found at -72 to -68 region; See S000246 (POLLEN2LELAT52); AGAAA and TCCACCATA (S000246) are required for pollen specific expression; Also found in the promoter of tomato endo-beta-mannanase gene (LeMAN5) gene (Filichkin et al. 2004);	POLLEN1LELAT52	5	5	4	4	4	5	5	4	5	4	3	4	4	4	5	6	5	5	6	6	5	4	3	5
"PRE (Pro- or hypoosmolarity-responsive element) found in the promoter region of proline dehydrogenase (ProDH) gene in Arabidopsis; Core of 9-bp sequence ACTCATCCT which is necessary for the efficient expression of ProDH in response to L-Pro and hypoosmolarity (Satoh et al., 2002); ATB2-binding site; Similar to GCN4 motif (ATGA (C / G) TCAT); ATB2 subgroup of bZIP transcription factors function a…	PREATPRODH	1	1	1	1	1	1	1	2	1	1	1	1	1	2	1	1	1	1	2	2	1	2	1	1
	PRECONSCRHSP70A	0	0	0	0	0	0	0	0	0	0	0	0	1	0	0	0	0	0	0	0	0	0	0	0
	PYRIMIDINEBOXHVEPB1	1	1	1	1	1	1	1	1	1	1	1	1	1	1	1	1	1	1	0	0	1	1	1	1
	PYRIMIDINEBOXOSRAMY1A	0	0	0	0	0	0	0	0	0	0	0	0	0	0	0	0	0	0	0	0	0	1	0	0
Binding consensus sequence of Arabidopsis (At) transcription factor, RAV1; RAV1 specifically binds to DNA with bipartite sequence motifs of RAV1-A (CAACA) and RAV1-B (CACCTG); RAV1 protein contain AP2-like and B3-like domains; The AP2-like and B3-like domains recognize the CAACA and CACCTG motifs, respectively; The expression level of RAV1 were relatively high in rosette leaves and roots; See S00…	RAV1AAT	4	4	3	4	4	4	4	4	4	2	2	4	4	4	4	3	4	4	5	5	3	5	5	4
	RBCSCONSENSUS	0	0	0	0	0	0	0	0	0	0	0	0	0	0	0	0	0	0	1	1	0	0	1	1
	REALPHALGLHCB21	1	1	2	1	1	0	1	1	1	1	1	1	1	1	1	1	1	1	1	1	1	1	1	1
	RHERPATEXPA7	0	0	0	0	0	0	0	0	0	0	1	0	0	0	0	0	0	0	0	0	0	0	0	0
Motif found both in promoters of rolD;	ROOTMOTIFTAPOX1	9	7	10	10	11	8	11	10	9	7	10	10	9	10	9	7	9	6	8	8	10	9	9	11
	RYREPEATBNNAPA	1	1	1	1	1	1	1	1	1	0	1	1	1	1	1	0	1	0	1	1	1	1	1	1
	RYREPEATLEGUMINBOX	1	1	1	1	1	1	1	1	1	0	1	1	1	1	1	0	1	0	1	1	1	1	1	1
	SEF1MOTIF	0	0	0	0	0	0	1	0	0	0	0	0	0	0	0	0	0	0	0	0	0	0	0	1
"SEF4 binding site"; Soybean (Gm) consensus sequence found in 5'upstream region (-199) of beta-conglycinin (7S globulin) gene (Gmg17.1); "Binding with SEF4 (soybean embryo factor 4)"; R = A / G;	SEF4MOTIFGM7S	3	3	3	3	3	3	3	3	1	3	3	3	3	3	3	3	3	3	1	1	4	4	2	3
one of "Sequences Over-Represented in Light-Repressed Promoters (SORLREPs) in Arabidopsis; Computationally identified phyA-repressed motifs; See also S000487, S000489, S000490 (all SORLREPs); and also S000482, S000483, S000484, S000485, S000486 (all) SORLIPs);	SORLREP3AT	1	1	0	0	0	1	0	1	0	1	1	1	1	1	1	1	1	1	0	0	1	1	0	0
	SURECOREATSULTR11	1	1	1	1	1	1	1	1	1	1	1	1	2	1	1	1	1	1	1	1	1	1	1	1
	T/GBOXATPIN2	0	0	0	0	0	0	0	0	0	0	1	0	0	0	0	0	0	0	0	0	0	0	0	0
TAAAG motif found in promoter of Solanum tuberosum (St) KST1 gene; Target site for trans-acting StDof1 protein controlling guard cell-specific gene expression; KST1 gene encodes a K + influx channel of guard cells; See S000265;	TAAAGSTKST1	4	4	4	4	4	3	4	4	6	3	3	4	4	4	4	4	4	4	3	3	4	4	3	4
"TATA box"; TATA box found in the 5'upstream region of pea legA gene; sporamin A of sweet potato; TATA box found in beta-phaseolin promoter (Grace et al.); Sequence and spacing of TATA box elements are critical for accurate initiation (Grace et al.);	TATABOX2	2	2	2	2	2	3	3	2	2	1	2	2	2	2	2	1	2	1	2	2	1	2	2	3
"TATA box"; TATA box found in the 5'upstream region of sweet potato sporamin A gene;	TATABOX3	0	0	0	0	0	1	0	0	0	1	2	0	0	0	0	2	0	2	0	0	1	1	0	0
"TATA box"; TATA box found in the 5'upstream region of sweet potato sporamin A gene; TATA box found in beta-phaseolin promoter (Grace et al.); Sequence and spacing of TATA box elements are critical for accurate initiation (Grace) et al.);	TATABOX4	0	2	0	0	0	0	0	0	1	0	0	0	0	0	0	0	0	0	0	0	0	0	1	0
"TATA box"; TATA box found in the 5'upstream region of pea (Pisum sativum) glutamine synthetase gene; a functional TATA element by in vivo analysis;	TATABOX5	2	2	2	2	2	2	2	2	3	2	2	2	2	2	2	2	2	2	2	2	3	3	3	2
	TATABOXOSPAL	0	0	0	0	0	0	0	0	0	1	0	0	0	0	0	1	0	0	0	0	0	0	1	0
	TATCCAOSAMY	1	1	1	1	1	1	1	1	1	1	1	1	1	1	1	1	1	1	1	1	1	1	1	1
"Tbox" found in the Arabidopsis thaliana (A.T.) GAPB gene promoter; Located between -94 and -89 (T1) and also between -84 and -79 (T2); Mutations in the "Tbox" resulted in reductions of light-activated gene transcription; GAPB encodes the B subunit of chloroplast glyceraldehyde-3-phosphate dehydrogenase(GADPH) of A.T.;	TBOXATGAPB	2	2	1	1	1	1	1	1	1	1	1	1	1	1	2	2	2	1	1	1	3	1	1	1
	WBBOXPCWRKY1	1	1	0	1	1	1	1	1	1	0	1	1	1	1	1	0	1	1	1	1	1	1	1	1
"W-box" found in promoter of Arabidopsis thaliana (At) NPR1 gene; Located between +70 and +79 in tandem; They were recognized specifically by salicylic acid (SA)-induced WRKY DNA binding proteins; See S000142 (SQ = TTGACC) ); See S000310 (SQ = TTTGACY); A cluster of WRKY binding sites act as negative regulatory elements for the inducible expression of AtWRKY18 (Chena and Chen, 2002); See also S00…	WBOXATNPR1	1	1	0	2	2	3	2	1	2	1	1	2	2	1	1	1	1	2	1	1	2	1	1	1
SUSIBA2 bind to W-box element in barley iso1 (encoding isoamylase1) promoter;	WBOXHVISO1	0	0	0	0	0	0	0	0	0	0	0	0	0	0	0	0	0	0	1	1	0	0	1	0
"W box" found in the promoter region of a transcriptional repressor ERF3 gene in tobacco; May be involved in activation of ERF3 gene by wounding;(Nishiuchi et al., 2004) Y=C/T; See S000142, S000390, S000442, S000447;	WBOXNTERF3	1	1	0	1	1	1	1	1	1	0	1	1	1	1	1	0	1	1	2	2	1	1	2	1
"A core of TGAC-containing W-box" of, e.g., Amy32b promoter; Binding site of rice WRKY71, a transcriptional repressor of the gibberellin signaling pathway; Parsley WRKY proteins bind specifically to TGAC-containing W box elements within the Pathogenesis-Related Class10 (PR-10) genes (Eulgem et al., 1999); See S000390 (TTGAC), S000442 (TGACT);	WRKY71OS	1	1	0	2	2	3	2	1	2	1	1	2	2	1	1	1	1	2	2	2	2	1	2	1
	TOTAL CIS ELEMENTS	167	173	156	166	166	163	170	158	168	134	162	154	160	158	167	156	167	150	153	153	176	174	167	167
