# Supplementary material for: Allelic variants of a potato HEAT SHOCK COGNATE 70 gene confer improved tuber yield under a wide range of environmental conditions
Source: Food Energy Secur. 2022 Mar 15;12(1):e377. doi: 10.1002/fes3.377 (PMC10078605; doi:10.1002/fes3.377)
Supplement: Supplementary file 9 — Table S1 [file FES3-12-0-s011.xlsx]

## Sheet: suppTable
Supplementary Table 1: Tuber yield GWAS significant marker-trait associations (MTAs) from all genetic effect and GWAS models employed in the study.
Marker	Chromosome	Position (bp)	Genetic Model	GWAS Model	Thresholda	"-log10p"
solcap_snp_c1_14663	chr01	33716162	1-dom-alt	K	3.07	3.1
solcap_snp_c2_13671	chr01	66548104	1-dom-alt	K	3.07	4.2
solcap_snp_c2_42059	chr02	26373485	1-dom-alt	K	3.07	4.78
solcap_snp_c1_7342	chr02	40343854	1-dom-alt	K	3.07	3.09
solcap_snp_c1_15106	chr04	6866308	1-dom-alt	K	3.07	3.18
solcap_snp_c1_4706	chr01	67245941	1-dom-ref	K	3.08	4.03
solcap_snp_c2_14487	chr01	67246950	1-dom-ref	K	3.08	4.03
solcap_snp_c2_14489	chr01	67247996	1-dom-ref	K	3.08	3.83
solcap_snp_c2_52492	chr01	69219161	1-dom-ref	K	3.08	3.8
solcap_snp_c2_7192	chr01	80006669	1-dom-ref	K	3.08	4.24
solcap_snp_c2_47760	chr02	19213889	1-dom-ref	K	3.08	3.32
solcap_snp_c1_5750	chr02	19885662	1-dom-ref	K	3.08	3.09
solcap_snp_c1_16286	chr02	20628552	1-dom-ref	K	3.08	3.16
solcap_snp_c2_38007	chr02	20969615	1-dom-ref	K	3.08	3.48
solcap_snp_c1_9691	chr02	21484040	1-dom-ref	K	3.08	3.85
solcap_snp_c1_12345	chr02	26162371	1-dom-ref	K	3.08	4.06
solcap_snp_c1_11553	chr02	26498219	1-dom-ref	K	3.08	4.57
solcap_snp_c1_7341	chr02	40354529	1-dom-ref	K	3.08	3.09
solcap_snp_c2_22894	chr02	40357809	1-dom-ref	K	3.08	3.57
solcap_snp_c1_6875	chr03	41011495	1-dom-ref	K	3.08	3.59
solcap_snp_c2_5770	chr06	50571664	1-dom-ref	K	3.08	3.28
solcap_snp_c2_5774	chr06	50572507	1-dom-ref	K	3.08	3.41
solcap_snp_c2_5812	chr06	50708916	1-dom-ref	K	3.08	3.74
solcap_snp_c2_5858	chr06	51049375	1-dom-ref	K	3.08	3.34
solcap_snp_c2_22375	chr06	53919053	1-dom-ref	K	3.08	3.14
solcap_snp_c1_2228	chr11	4209991	1-dom-ref	K	3.08	3.3
solcap_snp_c2_31336	chr12	55459027	1-dom-ref	K	3.08	4.34
solcap_snp_c2_27992	chr12	55612180	1-dom-ref	K	3.08	3.47
solcap_snp_c2_13671	chr01	66548104	diplo-additive	K	4.07	4.95
solcap_snp_c2_7192	chr01	80006669	diplo-additive	K	4.07	4.64
solcap_snp_c2_42059	chr02	26373485	diplo-additive	K	4.07	4.78
solcap_snp_c1_11553	chr02	26498219	diplo-additive	K	4.07	4.57
solcap_snp_c1_14663	chr01	33716162	diplo-general	K	3	3.1
solcap_snp_c2_13671	chr01	66548104	diplo-general	K	3	4.19
solcap_snp_c1_4706	chr01	67245941	diplo-general	K	3	3.34
solcap_snp_c2_14487	chr01	67246950	diplo-general	K	3	3.34
solcap_snp_c2_14489	chr01	67247996	diplo-general	K	3	3.16
solcap_snp_c2_52492	chr01	69219161	diplo-general	K	3	3.16
solcap_snp_c2_7192	chr01	80006669	diplo-general	K	3	3.89
solcap_snp_c1_2531	chr01	80312524	diplo-general	K	3	4.19
solcap_snp_c2_47760	chr02	19213889	diplo-general	K	3	3.32
solcap_snp_c1_5750	chr02	19885662	diplo-general	K	3	3.09
solcap_snp_c1_16286	chr02	20628552	diplo-general	K	3	3.16
solcap_snp_c2_38007	chr02	20969615	diplo-general	K	3	3.48
solcap_snp_c1_9691	chr02	21484040	diplo-general	K	3	3.85
solcap_snp_c1_12345	chr02	26162371	diplo-general	K	3	4.37
solcap_snp_c1_12354	chr02	26170097	diplo-general	K	3	3.42
solcap_snp_c2_42059	chr02	26373485	diplo-general	K	3	4.78
solcap_snp_c2_38941	chr02	26497658	diplo-general	K	3	3.17
solcap_snp_c1_11553	chr02	26498219	diplo-general	K	3	4.57
solcap_snp_c1_7342	chr02	40343854	diplo-general	K	3	3.21
solcap_snp_c1_7341	chr02	40354529	diplo-general	K	3	3.13
solcap_snp_c2_22894	chr02	40357809	diplo-general	K	3	3.58
solcap_snp_c2_1545	chr03	49517845	diplo-general	K	3	3.07
solcap_snp_c1_15106	chr04	6866308	diplo-general	K	3	3.81
solcap_snp_c2_11571	chr04	7138123	diplo-general	K	3	3.56
solcap_snp_c2_43748	chr04	61552296	diplo-general	K	3	3.56
solcap_snp_c1_6188	chr04	64877602	diplo-general	K	3	3.01
solcap_snp_c2_54010	chr06	560217	diplo-general	K	3	3.61
solcap_snp_c1_15726	chr06	572433	diplo-general	K	3	3.54
solcap_snp_c2_30501	chr06	590593	diplo-general	K	3	3.61
solcap_snp_c1_9229	chr06	730531	diplo-general	K	3	3.6
solcap_snp_c2_27620	chr06	3260120	diplo-general	K	3	4.13
solcap_snp_c2_33932	chr06	7398396	diplo-general	K	3	3.15
solcap_snp_c2_33933	chr06	7398711	diplo-general	K	3	3.15
solcap_snp_c2_5770	chr06	50571664	diplo-general	K	3	3.28
solcap_snp_c2_5774	chr06	50572507	diplo-general	K	3	3.41
solcap_snp_c2_5791	chr06	50645925	diplo-general	K	3	3.76
solcap_snp_c2_5812	chr06	50708916	diplo-general	K	3	3.14
solcap_snp_c1_2091	chr06	50863543	diplo-general	K	3	3.07
solcap_snp_c2_5858	chr06	51049375	diplo-general	K	3	3.5
solcap_snp_c1_2228	chr11	4209991	diplo-general	K	3	3.3
solcap_snp_c2_31336	chr12	55459027	diplo-general	K	3	3.61
solcap_snp_c2_13671	chr01	66548104	general	K	3.24	3.39
solcap_snp_c2_52492	chr01	69219161	general	K	3.24	3.5
solcap_snp_c2_50485	chr01	79377635	general	K	3.24	3.99
solcap_snp_c2_7192	chr01	80006669	general	K	3.24	3.35
solcap_snp_c1_2531	chr01	80312524	general	K	3.24	3.9
solcap_snp_c2_30160	chr02	18754225	general	K	3.24	3.34
solcap_snp_c2_47760	chr02	19213889	general	K	3.24	3.37
solcap_snp_c2_45307	chr02	25888106	general	K	3.24	3.53
solcap_snp_c1_12345	chr02	26162371	general	K	3.24	3.59
solcap_snp_c2_42059	chr02	26373485	general	K	3.24	4.88
solcap_snp_c2_38941	chr02	26497658	general	K	3.24	3.43
solcap_snp_c1_11553	chr02	26498219	general	K	3.24	4.55
solcap_snp_c2_54382	chr04	1560109	general	K	3.24	3.94
solcap_snp_c1_1249	chr05	55144795	general	K	3.24	3.37
solcap_snp_c2_27620	chr06	3260120	general	K	3.24	3.88
solcap_snp_c2_5791	chr06	50645925	general	K	3.24	4.31
solcap_snp_c2_8832	chr06	52066463	general	K	3.24	3.46
solcap_snp_c2_25485	chr10	49589876	general	K	3.24	3.45
solcap_snp_c1_16351	chr10	49613716	general	K	3.24	3.31
solcap_snp_c2_25471	chr10	49660365	general	K	3.24	3.68
solcap_snp_c1_8020	chr10	49714620	general	K	3.24	4.12
solcap_snp_c1_8019	chr10	49714737	general	K	3.24	3.54
solcap_snp_c2_13671	chr01	66548104	1-dom-alt	QK	3.95	4.58
solcap_snp_c2_42059	chr02	26373485	1-dom-alt	QK	3.95	5.3
solcap_snp_c1_4706	chr01	67245941	1-dom-ref	QK	3.04	4
solcap_snp_c2_14487	chr01	67246950	1-dom-ref	QK	3.04	4
solcap_snp_c2_14489	chr01	67247996	1-dom-ref	QK	3.04	3.78
solcap_snp_c2_52492	chr01	69219161	1-dom-ref	QK	3.04	3.38
solcap_snp_c2_7192	chr01	80006669	1-dom-ref	QK	3.04	4.16
solcap_snp_c2_47760	chr02	19213889	1-dom-ref	QK	3.04	3.48
solcap_snp_c1_5750	chr02	19885662	1-dom-ref	QK	3.04	3.1
solcap_snp_c1_16286	chr02	20628552	1-dom-ref	QK	3.04	3.41
solcap_snp_c2_38007	chr02	20969615	1-dom-ref	QK	3.04	3.72
solcap_snp_c1_9691	chr02	21484040	1-dom-ref	QK	3.04	4.05
solcap_snp_c2_53818	chr02	23816965	1-dom-ref	QK	3.04	3.3
solcap_snp_c2_45307	chr02	25888106	1-dom-ref	QK	3.04	3.26
solcap_snp_c1_12345	chr02	26162371	1-dom-ref	QK	3.04	4.19
solcap_snp_c1_12354	chr02	26170097	1-dom-ref	QK	3.04	3.22
solcap_snp_c1_11553	chr02	26498219	1-dom-ref	QK	3.04	5.08
solcap_snp_c2_22894	chr02	40357809	1-dom-ref	QK	3.04	3.51
solcap_snp_c1_6875	chr03	41011495	1-dom-ref	QK	3.04	3.71
solcap_snp_c1_8132	chr06	46301285	1-dom-ref	QK	3.04	3.4
solcap_snp_c2_5770	chr06	50571664	1-dom-ref	QK	3.04	3.33
solcap_snp_c2_5774	chr06	50572507	1-dom-ref	QK	3.04	3.4
solcap_snp_c2_5812	chr06	50708916	1-dom-ref	QK	3.04	3.88
solcap_snp_c2_5858	chr06	51049375	1-dom-ref	QK	3.04	3.27
solcap_snp_c2_22375	chr06	53919053	1-dom-ref	QK	3.04	3.09
solcap_snp_c1_2228	chr11	4209991	1-dom-ref	QK	3.04	3.29
solcap_snp_c2_31336	chr12	55459027	1-dom-ref	QK	3.04	4.48
solcap_snp_c2_27992	chr12	55612180	1-dom-ref	QK	3.04	3.49
solcap_snp_c2_13671	chr01	66548104	diplo-additive	QK	3.86	5.34
solcap_snp_c2_7192	chr01	80006669	diplo-additive	QK	3.86	4.52
solcap_snp_c1_9691	chr02	21484040	diplo-additive	QK	3.86	4.05
solcap_snp_c2_42059	chr02	26373485	diplo-additive	QK	3.86	5.3
solcap_snp_c1_11553	chr02	26498219	diplo-additive	QK	3.86	5.08
solcap_snp_c2_13671	chr01	66548104	diplo-general	QK	3.04	4.57
solcap_snp_c1_4706	chr01	67245941	diplo-general	QK	3.04	3.36
solcap_snp_c2_14487	chr01	67246950	diplo-general	QK	3.04	3.36
solcap_snp_c2_14489	chr01	67247996	diplo-general	QK	3.04	3.15
solcap_snp_c2_7192	chr01	80006669	diplo-general	QK	3.04	3.78
solcap_snp_c1_2531	chr01	80312524	diplo-general	QK	3.04	4.28
solcap_snp_c2_47760	chr02	19213889	diplo-general	QK	3.04	3.48
solcap_snp_c1_5750	chr02	19885662	diplo-general	QK	3.04	3.1
solcap_snp_c1_16286	chr02	20628552	diplo-general	QK	3.04	3.41
solcap_snp_c2_38007	chr02	20969615	diplo-general	QK	3.04	3.72
solcap_snp_c1_9691	chr02	21484040	diplo-general	QK	3.04	4.05
solcap_snp_c1_12345	chr02	26162371	diplo-general	QK	3.04	4.48
solcap_snp_c1_12354	chr02	26170097	diplo-general	QK	3.04	3.56
solcap_snp_c2_42059	chr02	26373485	diplo-general	QK	3.04	5.3
solcap_snp_c2_38941	chr02	26497658	diplo-general	QK	3.04	3.27
solcap_snp_c1_11553	chr02	26498219	diplo-general	QK	3.04	5.08
solcap_snp_c1_7342	chr02	40343854	diplo-general	QK	3.04	3.15
solcap_snp_c1_7341	chr02	40354529	diplo-general	QK	3.04	3.06
solcap_snp_c2_22894	chr02	40357809	diplo-general	QK	3.04	3.55
solcap_snp_c1_7268	chr02	40858023	diplo-general	QK	3.04	3.07
solcap_snp_c1_6875	chr03	41011495	diplo-general	QK	3.04	3.06
solcap_snp_c1_15106	chr04	6866308	diplo-general	QK	3.04	3.52
solcap_snp_c2_11571	chr04	7138123	diplo-general	QK	3.04	3.38
solcap_snp_c2_43748	chr04	61552296	diplo-general	QK	3.04	3.37
solcap_snp_c1_6188	chr04	64877602	diplo-general	QK	3.04	3.13
solcap_snp_c2_54010	chr06	560217	diplo-general	QK	3.04	3.87
solcap_snp_c1_15726	chr06	572433	diplo-general	QK	3.04	3.78
solcap_snp_c2_30501	chr06	590593	diplo-general	QK	3.04	3.87
solcap_snp_c1_9229	chr06	730531	diplo-general	QK	3.04	3.86
solcap_snp_c2_27620	chr06	3260120	diplo-general	QK	3.04	3.96
solcap_snp_c1_8132	chr06	46301285	diplo-general	QK	3.04	3.4
solcap_snp_c2_5770	chr06	50571664	diplo-general	QK	3.04	3.33
solcap_snp_c2_5774	chr06	50572507	diplo-general	QK	3.04	3.4
solcap_snp_c2_5791	chr06	50645925	diplo-general	QK	3.04	3.79
solcap_snp_c2_5812	chr06	50708916	diplo-general	QK	3.04	3.26
solcap_snp_c1_2091	chr06	50863543	diplo-general	QK	3.04	3.08
solcap_snp_c2_5858	chr06	51049375	diplo-general	QK	3.04	3.44
solcap_snp_c2_17094	chr08	57667129	diplo-general	QK	3.04	3.21
solcap_snp_c1_2228	chr11	4209991	diplo-general	QK	3.04	3.29
solcap_snp_c2_54918	chr12	50520786	diplo-general	QK	3.04	3.57
solcap_snp_c2_31336	chr12	55459027	diplo-general	QK	3.04	3.74
solcap_snp_c2_13671	chr01	66548104	general	QK	3.19	3.89
solcap_snp_c2_50485	chr01	79377635	general	QK	3.19	3.89
solcap_snp_c2_7192	chr01	80006669	general	QK	3.19	3.29
solcap_snp_c1_2531	chr01	80312524	general	QK	3.19	3.89
solcap_snp_c2_30160	chr02	18754225	general	QK	3.19	3.27
solcap_snp_c2_47760	chr02	19213889	general	QK	3.19	3.5
solcap_snp_c1_9691	chr02	21484040	general	QK	3.19	3.36
solcap_snp_c2_45307	chr02	25888106	general	QK	3.19	3.79
solcap_snp_c1_12345	chr02	26162371	general	QK	3.19	3.64
solcap_snp_c2_42059	chr02	26373485	general	QK	3.19	5.14
solcap_snp_c2_38941	chr02	26497658	general	QK	3.19	3.49
solcap_snp_c1_11553	chr02	26498219	general	QK	3.19	4.8
solcap_snp_c2_54382	chr04	1560109	general	QK	3.19	3.69
solcap_snp_c1_1249	chr05	55144795	general	QK	3.19	3.44
solcap_snp_c1_9229	chr06	730531	general	QK	3.19	3.26
solcap_snp_c2_27620	chr06	3260120	general	QK	3.19	3.7
solcap_snp_c1_8132	chr06	46301285	general	QK	3.19	3.57
solcap_snp_c2_5791	chr06	50645925	general	QK	3.19	4.5
solcap_snp_c2_8832	chr06	52066463	general	QK	3.19	3.41
solcap_snp_c2_25485	chr10	49589876	general	QK	3.19	3.35
solcap_snp_c1_16351	chr10	49613716	general	QK	3.19	3.33
solcap_snp_c2_25471	chr10	49660365	general	QK	3.19	3.62
solcap_snp_c1_8020	chr10	49714620	general	QK	3.19	4.18
solcap_snp_c1_8019	chr10	49714737	general	QK	3.19	3.53
a p-value significance threshold, to control the genome-wide false positive rate, established according to FDR method at 10% alpha level
