# Supplementary material for: Allelic variants of a potato HEAT SHOCK COGNATE 70 gene confer improved tuber yield under a wide range of environmental conditions
Source: Food Energy Secur. 2022 Mar 15;12(1):e377. doi: 10.1002/fes3.377 (PMC10078605; doi:10.1002/fes3.377)
Supplement: Supplementary file 10 — Table S2 [file FES3-12-0-s010.xlsx]

## Sheet: Sheet2
Table S2: List of wild potato accessions used in this study.
Germplasm_name	Germplasm id	Genus	Species	Subtaxa	Country of origin	Latitude	Longitude	Elevation
CPC 7004	ALL 7004	Solanum	acaule	subsp. aemulans	Argentina	-28.9667	-67.7	3250
CPC 2684	AGF 2684	Solanum	agrimonifolium		Guatemala	15.5	-90.95	2900
CPC 3517	BLV 3517	Solanum	boliviense		Bolivia (Plurinational State of)			3600
CPC 7746	BUK 7746	Solanum	bukasovii
CPC 7622	CAN 7622	Solanum	canasense		Peru			3900
CPC 7088	CRC QUM 7088	Solanum	circaeifolium	subsp. quimense	Bolivia (Plurinational State of)	-17.7667	-64.6833	2650
CPC 1355	DMS 1355	Solanum	demissum
CPC 2477	IFO 2477	Solanum	infundibuliforme		Argentina			4100
CPC 7653	JAM 7653	Solanum	jamesii		United States of America
CPC 7699	MLT 7699	Solanum	multidissectum
CPC 7286	NRS 7286	Solanum	neorossii		Argentina	-22.25	-64.9167	3350
CPC 3559	PNT 3559	Solanum	pinnatisectum		Mexico			0
CPC 7087	PLT 7087	Solanum	polytrichon		Mexico			2200
CPC 7691	RAP 7691	Solanum	raphanifolium		Peru	-13.4331	-71.85	3300
CPC 7540	ADG 7540	Solanum	Solanum	tuberosum	Group Andigena
CPC 2730	SPL 2730	Solanum	sparsipilum		Peru	-13.3331	-71.95	2500
CPC 7607	SPH 7607	Solanum	stenophyllidium
CPC 7702	TOR 7702	Solanum	toralapanum		Bolivia (Plurinational State of)	-17.2333	-65.95	3760
CPC 5639	TBR 5639	Solanum	tuberosum	Group Tuberosum
CPC 1491	ADG 1491	Solanum	tuberosum	Group Andigena	Peru			0
CPC 1061	ADG 1061	Solanum	tuberosum	Group Andigena	Colombia			3700
CPC 4088	PHU 4088	Solanum	tuberosum	Group Phureja
CPC 5643	TBR 5643	Solanum	tuberosum	Group Tuberosum
CPC 2733	2733	Solanum	vernei		Argentina	-26.7833		0
CPC 7130	VER 7130	Solanum	verrucosum		Mexico
CPC 7128	7128	Solanum	violaceimarmoratum		Bolivia (Plurinational State of)			3150
